# Supplementary material for: The Difference in Diversity between Endophytic Microorganisms in White and Grey Zizania latifolia
Source: J Fungi (Basel). 2023 Nov 1;9(11):1067. doi: 10.3390/jof9111067 (PMC10672487; doi:10.3390/jof9111067)
Supplement: Supplementary file 1 [file jof-09-01067-s001.zip › Supplementary Tables.xlsx]

## Sheet: Supplementary Table S1
Original sequence
bacteria
Amplified Region	Insert size(bp)	Sequencing Length	Raw Reads	Total Base(bp)
799F_1193R	394	PE300	341988	102596400
fungi
Amplified Region	Insert size(bp)	Sequencing Length	Raw Reads	Total Base(bp)
ITS1F_ITS2R	350	PE300	469851	140955300
Optimizing sequence
bacteria
Amplified Region	Samples	Sequences	Bases(bp)	Average Length
799F_1193R	7	312469	119680760	383
fungi
Amplified Region	Samples	Sequences	Bases(bp)	Average Length
ITS1F_ITS2R	12	421274	135189136	320
Effective sequence of each sample
bacteria
Sample Name	OTU_num	Sequences
A08H_1	12	13585
A08H_3	9	13585
A08H_2	11	13585
B720H_1	13	13585
B720H_2	9	13585
B720H_3	9	13585
fungi
Sample Name	OTU_num	Sequences
A08H_1	1	29927
A08H_2	2	29927
A08H_3	1	29927
A08Z_1	6	29927
A08Z_2	6	29927
A08Z_3	2	29927
B720H_1	2	29927
B720H_2	3	29927
B720H_3	1	29927
B720Z_1	6	29927
B720Z_2	6	29927
B720Z_3	4	29927

## Sheet: Supplementary Table S2
OTU
bacteria
Domain	Kingdom	Phylum	Class	Order	Family	Genus	Species	OTU	Total	Percent	Prevalence
d__Bacteria	k__norank_d__Bacteria	p__Proteobacteria	c__Gammaproteobacteria	o__Burkholderiales	f__Alcaligenaceae	g__unclassified_f__Alcaligenaceae	s__unclassified_f__Alcaligenaceae	OTU42	75708	0.928819	1
d__Bacteria	k__norank_d__Bacteria	p__Actinobacteriota	c__Actinobacteria	o__Micrococcales	f__Microbacteriaceae	g__Leifsonia	s__Leifsonia_aquatica	OTU37	68	0.000834253	0.833333
d__Bacteria	k__norank_d__Bacteria	p__Proteobacteria	c__Gammaproteobacteria	o__Xanthomonadales	f__Xanthomonadaceae	g__Xanthomonas	s__unclassified_g__Xanthomonas	OTU305	377	0.0046252	0.833333
d__Bacteria	k__norank_d__Bacteria	p__Proteobacteria	c__Gammaproteobacteria	o__Xanthomonadales	f__Xanthomonadaceae	g__Stenotrophomonas	s__unclassified_g__Stenotrophomonas	OTU308	35	0.000429395	0.666667
d__Bacteria	k__norank_d__Bacteria	p__Proteobacteria	c__Gammaproteobacteria	o__Pseudomonadales	f__Pseudomonadaceae	g__Pseudomonas	s__unclassified_g__Pseudomonas	OTU312	31	0.000380321	0.5
d__Bacteria	k__norank_d__Bacteria	p__Firmicutes	c__Clostridia	o__Peptostreptococcales-Tissierellales	f__Peptostreptococcaceae	g__Romboutsia	s__Romboutsia_hominis	OTU39	433	0.00531223	0.333333
d__Bacteria	k__norank_d__Bacteria	p__Proteobacteria	c__Gammaproteobacteria	o__Enterobacterales	f__Enterobacteriaceae	g__Klebsiella	s__Klebsiella_aerogenes_g__Klebsiella	OTU306	167	0.00204883	0.666667
d__Bacteria	k__norank_d__Bacteria	p__Proteobacteria	c__Gammaproteobacteria	o__Burkholderiales	f__Comamonadaceae	g__Acidovorax	s__Acidovorax_avenae_g__Acidovorax	OTU44	54	0.000662495	0.666667
d__Bacteria	k__norank_d__Bacteria	p__Proteobacteria	c__Gammaproteobacteria	o__Burkholderiales	f__Rhodocyclaceae	g__Thauera	s__uncultured_bacterium_g__Thauera	OTU65	129	0.00158263	0.5
d__Bacteria	k__norank_d__Bacteria	p__Proteobacteria	c__Gammaproteobacteria	o__Pseudomonadales	f__Pseudomonadaceae	g__Pseudomonas	s__unclassified_g__Pseudomonas	OTU6	46	0.000564348	0.666667
d__Bacteria	k__norank_d__Bacteria	p__Proteobacteria	c__Gammaproteobacteria	o__Burkholderiales	f__Comamonadaceae	g__Delftia	s__Delftia_acidovorans	OTU30	1708	0.0209545	1
d__Bacteria	k__norank_d__Bacteria	p__Firmicutes	c__Bacilli	o__Bacillales	f__Bacillaceae	g__Bacillus	s__Bacillus_vietnamensis	OTU129	46	0.000564348	0.5
d__Bacteria	k__norank_d__Bacteria	p__Proteobacteria	c__Gammaproteobacteria	o__Burkholderiales	f__Oxalobacteraceae	g__Herbaspirillum	s__Herbaspirillum_huttiense	OTU27	105	0.00128819	0.5
d__Bacteria	k__norank_d__Bacteria	p__Proteobacteria	c__Alphaproteobacteria	o__Sphingomonadales	f__Sphingomonadaceae	g__Sphingomonas	s__Sphingomonas_echinoides	OTU35	2282	0.0279966	0.833333
d__Bacteria	k__norank_d__Bacteria	p__Proteobacteria	c__Gammaproteobacteria	o__Enterobacterales	f__Enterobacteriaceae	g__Escherichia-Shigella	s__Shigella_boydii	OTU34	321	0.00393817	1
fungi
Domain	Kingdom	Phylum	Class	Order	Family	Genus	Species	OTU	Total	Percent	Prevalence
d__Eukaryota	k__Fungi	p__Ascomycota	c__Sordariomycetes	o__Hypocreales	f__Hypocreales_fam_Incertae_sedis	g__Acremonium	s__unclassified_g__Acremonium	OTU53	104	0.000289594	0.25
d__Eukaryota	k__Fungi	p__Ascomycota	c__Sordariomycetes	o__Trichosphaeriales	f__Trichosphaeriaceae	g__Nigrospora	s__Nigrospora_oryzae	OTU65	41	0.000114167	0.25
d__Eukaryota	k__Fungi	p__Ascomycota	c__Dothideomycetes	o__Pleosporales	f__Didymellaceae	g__Didymella	s__unclassified_g__Didymella	OTU62	63	0.000175427	0.333333
d__Eukaryota	k__Fungi	p__Basidiomycota	c__Tremellomycetes	o__Trichosporonales	f__Trichosporonaceae	g__Apiotrichum	s__Apiotrichum_montevideense	OTU55	415	0.00115559	0.333333
d__Eukaryota	k__Fungi	p__Ascomycota	c__unclassified_p__Ascomycota	o__unclassified_p__Ascomycota	f__unclassified_p__Ascomycota	g__unclassified_p__Ascomycota	s__unclassified_p__Ascomycota	OTU35	107	0.000297947	0.333333
d__Eukaryota	k__Fungi	p__Ascomycota	c__Eurotiomycetes	o__Eurotiales	f__Aspergillaceae	g__Aspergillus	s__unclassified_g__Aspergillus	OTU7	66	0.000183781	0.333333
d__Eukaryota	k__Fungi	p__Ascomycota	c__Sordariomycetes	o__Glomerellales	f__Plectosphaerellaceae	g__Plectosphaerella	s__unclassified_g__Plectosphaerella	OTU31	45	0.000125305	0.25
d__Eukaryota	k__Fungi	p__Basidiomycota	c__Ustilaginomycetes	o__Ustilaginales	f__Ustilaginaceae	g__Ustilago	s__Ustilago_esculenta	OTU1	358255	0.99758	1
d__Eukaryota	k__Fungi	p__Ascomycota	c__Sordariomycetes	o__Hypocreales	f__Hypocreales_fam_Incertae_sedis	g__Sarocladium	s__Sarocladium_oryzae	OTU60	28	7.79675e-05	0.25

## Sheet: Supplementary Table S3
Diversity index
bacteria
Sample\Estimators	sobs	shannon	simpson	ace	chao	coverage
A08H_1	11	0.272763	0.899664	11	11	1
A08H_2	11	0.124538	0.959934	11.4506	11	0.999926
A08H_3	10	0.181484	0.936486	10	10	1
B720H_1	12	0.283574	0.896806	12	12	1
B720H_2	9	0.404028	0.839345	0	9	1
B720H_3	9	0.676473	0.700727	0	9	1
fungi
Sample\Estimators	sobs	shannon	simpson	ace	chao	coverage
A08H_1	1	0	1	0	1	1
A08H_2	2	0.00162	0.999666	2	2	1
A08H_3	1	0	1	0	1	1
A08Z_1	6	0.034012	0.991534	0	6	1
A08Z_2	6	0.025114	0.99393	6	6	1
A08Z_3	2	0.017911	0.994867	0	2	1
B720H_1	2	0.000709	0.999866	2	2	1
B720H_2	3	0.003515	0.999265	3	3	1
B720H_3	1	0	1	0	1	1
B720Z_1	6	0.029089	0.992799	6	6	1
B720Z_2	6	0.078141	0.973838	6	6	1
B720Z_3	4	0.014301	0.996529	4	4	1
